# Supplementary material for: The Honey Bee Colony’s Criterion for Candidate Selection: “Ongoing” or “One-Shot”?
Source: Animals (Basel). 2024 May 22;14(11):1535. doi: 10.3390/ani14111535 (PMC11171287; doi:10.3390/ani14111535)
Supplement: Supplementary file 1 [file animals-14-01535-s001.zip]

Archive with 1 entries (1 files):
- animals-2997870-supplementary.xlsx
