# Supplementary material for: The Honey Bee Colony’s Criterion for Candidate Selection: “Ongoing” or “One-Shot”?
Source: Animals (Basel). 2024 May 22;14(11):1535. doi: 10.3390/ani14111535 (PMC11171287; doi:10.3390/ani14111535)
Supplement: Supplementary file 1 [file animals-14-01535-s001.zip › animals-2997870-supplementary.xlsx]

## Sheet: capped queen cell
		normality test
sample	N	Mean	Std. Deviation	Skewness	Std. Error	Kurtosis	Std. Error	Coefficient of skewness	Coefficient of kurtosis	unconform to a normal distribution
1d	8	5.75	2.37547	0.821	0.752	-0.26	1.481	0.175557	1.09176
2d	8	3	2.32993	1.446	0.752	3.36	1.481	2.26874	1.92287
3d	8	2.125	1.95941	0.681	0.752	-0.736	1.481	0.496962	0.905585
	Nonparametric test(Independent-Samples Kruskal-Wallis Test)
			sample	Total N	sig.	Adj.sig.
			1d vs 2d	87	0.03	0.091
			1d vs 3d		0.005	0.014
			3d vs 2d		0.508	1

## Sheet: emerging queen
		normality test
sample	N	Mean	Std. Deviation	Skewness	Std. Error	Kurtosis	Std. Error	Coefficient of skewness	Coefficient of kurtosis	unconform to a normal distribution
1d	8	5	1.85164	1.62	0.752	3.15	1.481	2.12694	2.12694
2d	8	2	1.85164	1.62	0.752	3.15	1.481	2.12694	2.12694
3d	8	1.125	0.99103	0.862	0.752	0.84	1.481	0.567184	0.567184
	Nonparametric test(Independent-Samples Kruskal-Wallis Test)
			sample	Total N	sig.	Adj.sig.
			1d vs 2d	65	0.01	0.029
			1d vs 3d		0	0.001
			3d vs 2d		0.359	1

## Sheet: emerging queen on the first day
		normality test
sample	N	Mean	Std. Deviation	Skewness	Std. Error	Kurtosis	Std. Error	Coefficient of skewness	Coefficient of kurtosis	unconform to a normal distribution
1d	8	2.875	0.83452	0.277	0.752	-1.392	1.481	0.939905	0.368351
2d	8	1	0.53452	4.1541e-16	0.752	3.5	1.481	2.36327	5.52407e-16
3d	8	0.75	0.46291	-1.44	0.752	0	1.481	0	1.91489
	Nonparametric test(Independent-Samples Kruskal-Wallis Test)
			sample	Total N	sig.	Adj.sig.
			1d vs 2d	37	0.001	0.003
			1d vs 3d		0	0
			3d vs 2d		0.556	1

## Sheet: weight
		normality test
sample	N	Mean	Std. Deviation	Skewness	Std. Error	Kurtosis	Std. Error	Coefficient of skewness	Coefficient of kurtosis	conform to a normal distribution
1d	23	202.296	32.3206	-0.214	0.481	-1.471	0.935	1.57326	0.444906
2d	8	179.625	10.7796	-0.121	0.752	-0.566	1.481	0.382174	0.160904
3d	6	182.733	16.8469	-0.567	0.845	-0.059	1.741	0.0338886	0.671006
	Independent Samples Test
	sample	Mean	F	df	Sig.
	1d	202.296	2.694	2，34	0.082
	2d	179.625
	3d	182.733

## Sheet: nurse bee
		normality test
sample	N	Mean	Std. Deviation	Skewness	Std. Error	Kurtosis	Std. Error	Coefficient of skewness	Coefficient of kurtosis	conform to a normal distribution
1d	23	25.7826	7.35438	-0.332	0.481	-0.585	0.935	0.625668	0.690229
2d	8	18.375	1.40789	-0.48	0.752	-0.564	1.481	0.380824	0.638298
3d	6	20.5	3.33167	-0.608	0.845	1.337	1.741	0.767949	0.719527
	Independent Samples Test
	sample	Mean	F	df	Sig.
	1d	25.7826	5.168	2，34	0.011
	2d	18.375
	3d	20.5

## Sheet: ovarioles
		normality test
sample	N	Mean	Std. Deviation	Skewness	Std. Error	Kurtosis	Std. Error	Coefficient of skewness	Coefficient of kurtosis	unconform to a normal distribution
1d	23	150.652	24.107	-1.698	0.481	2.353	0.935	2.51658	3.53015
2d	8	137.75	20.3171	1.269	0.752	1.639	1.481	1.10668	1.6875
3d	6	136.833	13.8046	0.715	0.845	-1.545	1.741	0.887421	0.846154
	Nonparametric test(Independent-Samples Kruskal-Wallis Test)
			sample	Total N	sig.	Adj.sig.
			1d vs 2d	37	0.029	0.088
			1d vs 3d		0.049	0.147
			3d vs 2d		0.029	0.088

## Sheet: vg
		normality test
sample	N	Mean	Std. Deviation	Skewness	Std. Error	Kurtosis	Std. Error	Coefficient of skewness	Coefficient of kurtosis	unconform to a normal distribution
1d	23	2.1735	0.47733	1.025	0.481	0.292	0.935	0.312299	2.13098
2d	8	1.9865	0.45868	1.85	0.717	4.075	1.4	2.91071	2.5802
3d	6	1.475	0.03782	0.05	0.845	0.183	1.741	0.105112	0.0591716
	Nonparametric test(Independent-Samples Kruskal-Wallis Test)
			sample	Total N	sig.	Adj.sig.
			1d vs 2d	37	0.091	0.274
			1d vs 3d		0	0
			3d vs 2d		0.027	0.081

## Sheet: hex110
		normality test
sample	N	Mean	Std. Deviation	Skewness	Std. Error	Kurtosis	Std. Error	Coefficient of skewness	Coefficient of kurtosis	unconform to a normal distribution
1d	23	2.9434	1.78912	1.013	0.491	0.467	0.953	0.490031	2.06314
2d	8	2.1769	0.6123	-0.437	0.717	-0.529	1.4	0.377857	0.609484
3d	6	2.0122	0.20244	1.754	0.845	3.693	1.741	2.12119	2.07574
	Nonparametric test(Independent-Samples Kruskal-Wallis Test)
			sample	Total N	sig.	Adj.sig.
			1d vs 2d	37	0.091	0.274
			1d vs 3d		0	0
			3d vs 2d		0.027	0.081

## Sheet: jh
		normality test
sample	N	Mean	Std. Deviation	Skewness	Std. Error	Kurtosis	Std. Error	Coefficient of skewness	Coefficient of kurtosis	conform to a normal distribution
1d	23	1.5614	0.51634	-0.755	0.481	0.015	0.935	0.0160428	1.56965
2d	8	1.0262	0.24867	0.055	0.752	-2.663	1.481	1.79811	0.0731383
3d	6	0.9127	0.23557	-0.065	0.845	-3.124	1.741	1.79437	0.0769231
	Independent Samples Test
	sample	Mean	F	df	Sig.
	1d	1.5614	7.783	2，34	0.002
	2d	1.0262
	3d	0.9127
